# Supplementary material for: Fluorescence microscopy of piezo1 in droplet hydrogel bilayers
Source: Channels (Austin). 2019 Mar 18;13(1):102–9. doi: 10.1080/19336950.2019.1586046 (PMC6527062; doi:10.1080/19336950.2019.1586046)
Supplement: Supplemental Material [file kchl-13-01-s0001.zip]

Archive with 5 entries (5 files):
- Supplementary_Movie_Captions_20190205.docx
- SupplementaryMovie1_JPGcomp.avi
- SupplementaryMovie2_JPGcomp.avi
- SupplementaryMovie3_JPGcomp.avi
- SupplementaryMovie4_JPGcomp.avi
